# Supplementary material for: Population Genetics Reveals Insights Into Cryophytum Biogeography in South Africa
Source: Ecol Evol. 2026 May 12;16(5):e73667. doi: 10.1002/ece3.73667 (PMC13167209; doi:10.1002/ece3.73667)
Supplement: Supplementary file 1 — File S1: Information sheet for the 96 RADseq samples used in the present population genetics study. Represented are 49 Cryophytum crystallinum, 44 C. guerichianum and three hybrid samples collected in South Africa. [file ECE3-16-e73667-s001.csv]

sample_origin	status	country	sample_id	lat	long	identity	note	biogeography	splitstree
Arniston Village	native	South Africa	AVSA1	-34.665278	20.232222	crystallinum	NA	crystallinum	crystallinum			crystallinum	49
Arniston Village	native	South Africa	AVSA2	-34.665278	20.232222	crystallinum	NA	crystallinum	crystallinum			hybrid	3
Arniston Village	native	South Africa	AVSA3	-34.665278	20.232222	crystallinum	NA	crystallinum	crystallinum			guerichianum	44
Bloubergstrand	native	South Africa	BBSA1	-33.8158702	18.4728083	crystallinum	NA	crystallinum	crystallinum
Bloubergstrand	native	South Africa	BBSA2	-33.8158702	18.4728083	crystallinum	NA	crystallinum	crystallinum
Bloubergstrand	native	South Africa	BBSA3	-33.8158702	18.4728083	crystallinum	NA	crystallinum	crystallinum
Dwarskersbos	native	South Africa	DWSA1	-32.703175	18.2203036	crystallinum	NA	crystallinum	crystallinum
Dwarskersbos	native	South Africa	DWSA2	-32.703175	18.2203036	crystallinum	NA	crystallinum	crystallinum
Dwarskersbos	native	South Africa	DWSA4	-32.703175	18.2203036	crystallinum	NA	crystallinum	crystallinum
Elands Bay Baboon Point	native	South Africa	EBSA1	-32.340981	18.319755	crystallinum	NA	crystallinum	crystallinum
Elands Bay Baboon Point	native	South Africa	EBSA2	-32.340981	18.319755	crystallinum	NA	crystallinum	crystallinum
Elands Bay Baboon Point	native	South Africa	EBSA3	-32.340981	18.319755	crystallinum	NA	crystallinum	crystallinum
Gansbaai	native	South Africa	GBSA1	-34.624917	19.336563	crystallinum	NA	crystallinum	crystallinum
Gansbaai	native	South Africa	GBSA2	-34.624917	19.336563	crystallinum	NA	crystallinum	crystallinum
Gansbaai	native	South Africa	GBSA3	-34.624917	19.336563	crystallinum	NA	crystallinum	crystallinum
Green Point	native	South Africa	GPSA1	-33.904219	18.397974	crystallinum	NA	crystallinum	crystallinum
Green Point	native	South Africa	GPSA2	-33.904219	18.397974	crystallinum	NA	crystallinum	crystallinum
Green Point	native	South Africa	GPSA3	-33.904219	18.397974	crystallinum	NA	crystallinum	crystallinum
Hawston Beach	native	South Africa	HBSA1	-34.402428	19.123211	crystallinum	NA	crystallinum	crystallinum
Hawston Beach	native	South Africa	HBSA2	-34.402428	19.123211	crystallinum	NA	crystallinum	crystallinum
Hawston Beach	native	South Africa	HBSA3	-34.402428	19.123211	crystallinum	NA	crystallinum	crystallinum
Hondeklip Bay	native	South Africa	HKSA1	-30.314914	17.275844	hybrid	NA	hybrid	hybrid
Hondeklip Bay	native	South Africa	HKSA2	-30.314914	17.275844	hybrid	NA	hybrid	hybrid
Hondeklip Bay	native	South Africa	HKSA3	-30.314914	17.275844	hybrid	NA	hybrid	hybrid
Kalk Bay	native	South Africa	KBSA1	-34.1302817	18.4490876	crystallinum	NA	crystallinum	crystallinum
Kalk Bay	native	South Africa	KBSA2	-34.1302817	18.4490876	crystallinum	NA	crystallinum	crystallinum
Kalk Bay	native	South Africa	KBSA3	-34.1302817	18.4490876	crystallinum	NA	crystallinum	crystallinum
Langebaan	native	South Africa	LBSA1	-33.0973151	18.0303847	crystallinum	NA	crystallinum	crystallinum
Langebaan	native	South Africa	LBSA2	-33.0973151	18.0303847	crystallinum	NA	crystallinum	crystallinum
Langebaan	native	South Africa	LBSA3	-33.0973151	18.0303847	crystallinum	NA	crystallinum	crystallinum
Leipoldtville	native	South Africa	LPSA1	-32.2199328	18.4802766	crystallinum	NA	crystallinum	crystallinum
Leipoldtville	native	South Africa	LPSA2	-32.2199328	18.4802766	crystallinum	NA	crystallinum	crystallinum
Leipoldtville	native	South Africa	LPSA3	-32.2199328	18.4802766	crystallinum	NA	crystallinum	crystallinum
Melkbosstrand Wetland	native	South Africa	M2SA1	-33.720556	18.451389	crystallinum	NA	crystallinum	crystallinum
Melkbosstrand Wetland	native	South Africa	M2SA2	-33.720556	18.451389	crystallinum	NA	crystallinum	crystallinum
Melkbosstrand Wetland	native	South Africa	M2SA3	-33.720556	18.451389	crystallinum	NA	crystallinum	crystallinum
Melkbosstrand Beachfront	native	South Africa	MBSA1	-33.7243466	18.4429942	crystallinum	NA	crystallinum	crystallinum
Melkbosstrand Beachfront	native	South Africa	MBSA2	-33.7243466	18.4429942	crystallinum	NA	crystallinum	crystallinum
South Africa	native	South Africa	OUSA1	-33.6261	22.10913	guerichianum	NA	inland_WC	clade1
South Africa	native	South Africa	OUSA2	-33.6261	22.10913	guerichianum	oudtshoorn	inland_WC	clade1
South Africa	native	South Africa	OUSA3	-33.6261	22.10913	guerichianum	oudtshoorn	inland_WC	clade1
South Africa	native	South Africa	OUSA4	-33.6261	22.10913	guerichianum	oudtshoorn	inland_WC	clade1
Port Beaufort	native	South Africa	PBSA1	-34.3966518	20.8253162	guerichianum	NA	crystallinum	crystallinum
Port Beaufort	native	South Africa	PBSA2	-34.3966518	20.8253162	guerichianum	NA	crystallinum	crystallinum
Port Beaufort	native	South Africa	PBSA3	-34.3966518	20.8253162	guerichianum	NA	crystallinum	crystallinum
Paternoster	native	South Africa	PNSA1	-32.8095899	17.8910406	guerichianum	NA	crystallinum	crystallinum
Paternoster	native	South Africa	PNSA4	-32.8095899	17.8910406	guerichianum	NA	crystallinum	crystallinum
South Africa	native	South Africa	SA10.3.1	-33.4484	25.48108	guerichianum	addo (diff)	inland_EC	clade1
South Africa	native	South Africa	SA10.3.2	-33.4484	25.48108	guerichianum	addo	inland_EC	clade1
South Africa	native	South Africa	SA10.3.4	-33.4484	25.48108	guerichianum	addo	inland_EC	clade1
South Africa	native	South Africa	SA10.3.5	-33.4484	25.48108	guerichianum	addo	inland_EC	clade1
South Africa	native	South Africa	SA11.2	-32.6861	18.24061	guerichianum	dwarskersbos (diff sample)	coastal_WC	clade3
South Africa	native	South Africa	SA11.3	-32.6861	18.24061	guerichianum	dwarskersbos (diff sample)	coastal_WC	clade3
South Africa	native	South Africa	SA11.4	-32.6861	18.24061	guerichianum	dwarskersbos (diff sample)	coastal_WC	clade3
South Africa	native	South Africa	SA11.5	-32.6861	18.24061	guerichianum	dwarskersbos (diff sample)	coastal_WC	clade3
South Africa	native	South Africa	SA11.9	-32.6861	18.24061	guerichianum	dwarskersbos (diff sample)	coastal_WC	clade3
South Africa	native	South Africa	SA12.3.1	-33.6332	22.21603	guerichianum	oudtshoorn (diff sample)	inland_WC	clade1
South Africa	native	South Africa	SA12.3.2	-33.6332	22.21603	guerichianum	oudtshoorn (diff sample)	inland_WC	clade1
South Africa	native	South Africa	SA12.3.3	-33.6332	22.21603	guerichianum	oudtshoorn (diff sample)	inland_WC	clade1
South Africa	native	South Africa	SA12.3.4	-33.6332	22.21603	guerichianum	oudtshoorn (diff sample)	inland_WC	clade1
South Africa	native	South Africa	SA13.1.2	-31.7569	18.22694	guerichianum	strandfontein	coastal_WC	clade3
South Africa	native	South Africa	SA13.1.3	-31.7569	18.22694	guerichianum	strandfontein	coastal_WC	clade3
South Africa	native	South Africa	SA13.1.4	-31.7569	18.22694	guerichianum	strandfontein	coastal_WC	clade3
South Africa	native	South Africa	SA13.1.5	-31.7569	18.22694	guerichianum	strandfontein	coastal_WC	clade3
South Africa	native	South Africa	SA14.3.2	-31.5267	18.86556	guerichianum	vanrhynsdorp	inland_WC	clade2
South Africa	native	South Africa	SA14.3.3	-31.5267	18.86556	guerichianum	vanrhynsdorp	inland_WC	clade2
South Africa	native	South Africa	SA14.3.4	-31.5267	18.86556	guerichianum	vanrhynsdorp	inland_WC	clade2
South Africa	native	South Africa	SA15.3.1	-31.4658	19.78556	guerichianum	calvinia	inland_WC	clade1
South Africa	native	South Africa	SA15.3.4	-31.4658	19.78556	guerichianum	calvinia	inland_WC	clade1
South Africa	native	South Africa	SA16.1.1	-30.3461	17.28306	guerichianum	hondeklip bay (diff sample)	coastal_NC	clade4
South Africa	native	South Africa	SA16.1.2	-30.3461	17.28306	guerichianum	hondeklip bay (diff sample)	coastal_NC	clade4
South Africa	native	South Africa	SA16.1.3	-30.3461	17.28306	guerichianum	hondeklip bay (diff sample)	coastal_NC	clade4
South Africa	native	South Africa	SA16.1.4	-30.3461	17.28306	guerichianum	hondeklip bay (diff sample)	coastal_NC	clade4
South Africa	native	South Africa	SA16.1.5	-30.3461	17.28306	guerichianum	hondeklip bay (diff sample)	coastal_NC	clade4
South Africa	native	South Africa	SA17.1.2	-29.6786	17.06167	guerichianum	kleinsee	coastal_NC	clade4
South Africa	native	South Africa	SA17.1.3	-29.6786	17.06167	guerichianum	kleinsee	coastal_NC	clade4
South Africa	native	South Africa	SA17.1.4	-29.6786	17.06167	guerichianum	kleinsee	coastal_NC	clade4
South Africa	native	South Africa	SA7.9	-33.0608	18.04283	guerichianum	langebaan (diff)	coastal_WC	clade3
South Africa	native	South Africa	SA9.3.1	-33.6831	19.59444	guerichianum	nuy	inland_WC	clade2
South Africa	native	South Africa	SA9.3.2	-33.6831	19.59444	guerichianum	nuy	inland_WC	clade2
South Africa	native	South Africa	SA9.3.3	-33.6831	19.59444	guerichianum	nuy	inland_WC	clade2
South Africa	native	South Africa	SA9.3.4	-33.6831	19.59444	guerichianum	nuy	inland_WC	clade2
Struisbaai	native	South Africa	SBSA1	-34.831944	20.001667	crystallinum	NA	crystallinum	crystallinum
Struisbaai	native	South Africa	SBSA2	-34.831944	20.001667	crystallinum	NA	crystallinum	crystallinum
Struisbaai	native	South Africa	SBSA3	-34.831944	20.001667	crystallinum	NA	crystallinum	crystallinum
Silverstroom Beach	native	South Africa	SSSA1	-33.5909892	18.3621042	crystallinum	NA	crystallinum	crystallinum
Silverstroom Beach	native	South Africa	SSSA2	-33.5909892	18.3621042	crystallinum	NA	crystallinum	crystallinum
Silverstroom Beach	native	South Africa	SSSA3	-33.5909892	18.3621042	crystallinum	NA	crystallinum	crystallinum
Table Bay Nature Reserve Sunset Beach	native	South Africa	TBSA1	-33.85833	18.489444	crystallinum	NA	crystallinum	crystallinum
Table Bay Nature Reserve Sunset Beach	native	South Africa	TBSA2	-33.85833	18.489444	crystallinum	NA	crystallinum	crystallinum
Table Bay Nature Reserve Sunset Beach	native	South Africa	TBSA3	-33.85833	18.489444	crystallinum	NA	crystallinum	crystallinum
Witsand	native	South Africa	WSSA1	-34.39463	20.8469878	crystallinum	NA	crystallinum	crystallinum
Witsand	native	South Africa	WSSA2	-34.39463	20.8469878	crystallinum	NA	crystallinum	crystallinum
Witsand	native	South Africa	WSSA3	-34.39463	20.8469878	crystallinum	NA	crystallinum	crystallinum
Yzerfontein	native	South Africa	YZSA2	-33.3447647	18.1623146	crystallinum	NA	crystallinum	crystallinum
Yzerfontein	native	South Africa	YZSA3	-33.3447647	18.1623146	crystallinum	NA	crystallinum	crystallinum
